# Supplementary material for: Admixture mapping of end stage kidney disease genetic susceptibility using estimated mutual information ancestry informative markers
Source: BMC Med Genomics. 2010 Oct 18;3:47. doi: 10.1186/1755-8794-3-47 (PMC2975638; doi:10.1186/1755-8794-3-47)
Supplement: Additional file 1 — Expected Mutual Information (EMI) ancestry informative markers screening panel. The AIMs were chosen according to EMI enrichment algorithm. 2016 markers were chosen. [file 1755-8794-3-47-S1.TXT]

SNP Name	Chr	Coordinate (physical)
rs6670693	1	1095975
rs2168531	1	2779832
rs12094678	1	3101529
rs1181868	1	3640986
rs10399650	1	4065864
rs7536866	1	4241215
rs9660585	1	5749308
rs2986742	1	6472963
rs17031237	1	7633282
rs6697763	1	8959860
rs3003376	1	9993888
rs1057079	1	11127645
rs2072994	1	11502057
rs873458	1	11968676
rs355023	1	13781729
rs6671072	1	14335654
rs6693394	1	15137991
rs10927616	1	15185849
rs11260721	1	16327639
rs2143810	1	17313441
rs4920311	1	18436578
rs2816062	1	18776489
rs7522389	1	19845945
rs2296224	1	20884139
rs10917067	1	22137880
rs10917384	1	23670899
rs2982305	1	25837988
rs4908343	1	27804285
rs4949527	1	30220348
rs4949198	1	31454201
rs2927970	1	33413843
rs11264110	1	35408814
rs10908312	1	36877864
rs558578	1	38326917
rs6656771	1	39168657
rs3820546	1	43170672
rs7161	1	44211561
rs10890437	1	47234463
rs12119021	1	48158585
rs4926582	1	53224117
rs11206194	1	53935659
rs12132347	1	56114985
rs556131	1	57451375
rs11207177	1	58455399
rs10789091	1	61213910
rs2243860	1	61530065
rs11585422	1	62152811
rs855833	1	64130020
rs2254002	1	65074257
rs12136051	1	68531540
rs2025895	1	70176751
rs12026099	1	71115803
rs7531118	1	72609827
rs7527057	1	74944589
rs1781761	1	80553872
rs6605237	1	81759716
rs12408481	1	83885159
rs10465723	1	84971111
rs1199667	1	87353755
rs10873825	1	87465366
rs12131120	1	87972366
rs547852	1	90772250
rs13447526	1	91755762
rs12135266	1	93705537
rs1463974	1	95915368
rs11165922	1	98109411
rs2095784	1	99970885
rs3861736	1	101305245
rs4908272	1	103152136
rs17425570	1	106074643
rs6697704	1	106964217
rs4970843	1	109688714
rs10857802	1	110211309
rs2483328	1	112761715
rs6690770	1	114556092
rs6674304	1	116689265
rs17035850	1	116833545
rs7514644	1	118551449
rs2487568	1	120243521
rs704984	1	144182548
rs6695965	1	145526715
rs2132397	1	145848182
rs12022725	1	148266789
rs7554936	1	149389113
rs11577955	1	151386143
rs10908843	1	152761104
rs4275445	1	154633695
rs6427419	1	156324733
rs856046	1	157254565
rs10918342	1	160217075
rs1704745	1	160960419
rs4475722	1	161611406
rs1340521	1	162802179
rs7554730	1	163152484
rs12131212	1	163793313
rs10918673	1	165502148
rs1040404	1	166426514
rs4656748	1	168476414
rs4916245	1	170472649
rs12074150	1	171883530
rs1323129	1	173862620
rs4652291	1	176295334
rs904272	1	178046421
rs2280865	1	179968046
rs7536226	1	182608185
rs17591814	1	185113221
rs10921875	1	187604620
rs1320749	1	188208865
rs6658019	1	190819425
rs533405	1	192338852
rs12123239	1	196506434
rs10919961	1	198749520
rs1361903	1	199565457
rs1774832	1	201235937
rs4297354	1	201903283
rs10900468	1	203429680
rs823074	1	204041462
rs8942	1	205336542
rs10863708	1	206595949
rs979698	1	207764070
rs9645358	1	211475253
rs701897	1	212124782
rs6604611	1	214721874
rs2000220	1	216654259
rs11118448	1	218119343
rs6699300	1	219271914
rs1222081	1	222045279
rs1506069	1	223269819
rs6690903	1	226124384
rs12070887	1	228078939
rs12135882	1	228529487
rs9661417	1	230451674
rs7512316	1	232370251
rs630101	1	234839039
rs3768127	1	234985493
rs2485579	1	235338255
rs490745	1	236772476
rs1416380	1	237775552
rs7525142	1	238809528
rs7528712	1	239382708
rs6692158	1	240504916
rs2345994	1	241998898
rs9725312	1	243105441
rs12129648	1	243438115
rs4654195	1	244320759
rs10924785	1	244842980
rs880143	1	245934736
rs12071510	1	247138810
rs1511323	2	347794
rs2683966	2	565302
rs11897977	2	1363732
rs11678525	2	1833504
rs12621638	2	2903897
rs10165834	2	3667580
rs12470744	2	4232253
rs10495516	2	3151642
rs13026271	2	5119746
rs10929613	2	5558969
rs2693833	2	6069584
rs1564037	2	6458071
rs798443	2	7885726
rs10929512	2	8231880
rs1054765	2	8728805
rs11892611	2	9163355
rs11685032	2	11591746
rs893346	2	11800212
rs7570849	2	12649952
rs311992	2	13409519
rs7421394	2	14673800
rs6733850	2	15848402
rs810066	2	16752853
rs11676404	2	18233052
rs10195722	2	20639095
rs10865249	2	21334597
rs17046192	2	24314838
rs13025681	2	26602008
rs7556785	2	29856667
rs551356	2	30838354
rs12620887	2	31241433
rs6723737	2	32973914
rs13000536	2	33857369
rs7591253	2	34840710
rs10169201	2	36138238
rs4670719	2	37522991
rs2058619	2	39707952
rs13385952	2	41384902
rs2374391	2	42187575
rs6749927	2	43338060
rs12467673	2	46162233
rs12612040	2	47305332
rs11891861	2	49010084
rs1518551	2	50735657
rs6545397	2	54469030
rs7574093	2	56760757
rs6731365	2	57789377
rs994972	2	60132922
rs4328619	2	62462402
rs12713520	2	64657278
rs6715761	2	65951004
rs12464802	2	66818326
rs4315565	2	69141447
rs3768641	2	72221698
rs1508061	2	72809249
rs3755446	2	74575732
rs13025652	2	77409414
rs13400937	2	79718431
rs10195705	2	80517950
rs11126951	2	84273498
rs12714168	2	86184858
rs3821340	2	95387391
rs1463174	2	97686618
rs2176733	2	100511862
rs2871444	2	101979282
rs12712189	2	104327087
rs17208505	2	105781661
rs4149436	2	108366218
rs951954	2	109816794
rs908545	2	113105703
rs11687863	2	116020016
rs10191837	2	118681403
rs4583471	2	120918500
rs11899778	2	121593575
rs11679684	2	122998009
rs6541987	2	125875469
rs13008155	2	127379333
rs17049450	2	129901648
rs13011826	2	131630364
rs1257370	2	134547588
rs17261772	2	135627892
rs1117382	2	138185505
rs6705862	2	139109839
rs16855065	2	142080111
rs6720897	2	142999998
rs12614546	2	144903219
rs12623924	2	146140044
rs13035861	2	149748470
rs6433569	2	152260308
rs6736399	2	154578141
rs10191423	2	157382240
rs1372115	2	158385745
rs2060447	2	163308799
rs12613292	2	165163281
rs4553785	2	168466298
rs11678181	2	169167619
rs12468586	2	170923786
rs4972829	2	172986157
rs17746510	2	173592536
rs3844267	2	174233353
rs1982235	2	175756152
rs12992285	2	176782099
rs341958	2	179731069
rs10186547	2	179921914
rs17587367	2	182485096
rs10931133	2	184972145
rs7424137	2	189591889
rs12472193	2	190647710
rs6710083	2	192480837
rs17381003	2	193000080
rs7559362	2	196027545
rs12997060	2	197287972
rs7561479	2	199833724
rs985256	2	200916937
rs10931967	2	202235712
rs7595229	2	202507542
rs11680708	2	205145822
rs1540366	2	205878124
rs863707	2	206284428
rs13025100	2	208543945
rs16842895	2	210016788
rs2539871	2	210615955
rs10932429	2	212868456
rs10932521	2	214577586
rs10202705	2	216300133
rs12694376	2	216455056
rs2553026	2	217831893
rs3791896	2	218520326
rs2385622	2	220408356
rs4674659	2	223070724
rs744396	2	224279025
rs13416139	2	225566360
rs6705478	2	226386497
rs10933155	2	227395151
rs7585750	2	229298497
rs11695483	2	230232977
rs6436999	2	231650736
rs6738099	2	232870364
rs7602554	2	233528981
rs1703557	2	234900214
rs10194403	2	236623279
rs1986988	2	237098271
rs11901793	2	237161976
rs11889825	2	239082184
rs12479184	2	240100371
rs1371599	2	240648069
rs3732227	2	241694824
rs13392669	2	241811405
rs6437263	2	242119347
rs11713766	3	373089
rs6442206	3	1124544
rs155409	3	1330266
rs12638122	3	2751808
rs4470498	3	3470230
rs6808651	3	3886145
rs2470644	3	5751857
rs17462085	3	6763024
rs1508713	3	7251549
rs162771	3	7715354
rs369032	3	8914203
rs11719375	3	10681597
rs350663	3	10777648
rs89910	3	13301987
rs4596126	3	13634898
rs6442478	3	14832777
rs6787782	3	18616849
rs13093165	3	19244856
rs4292253	3	20580306
rs696077	3	22917437
rs1511536	3	24079263
rs1303629	3	25530110
rs7641830	3	27183007
rs1517161	3	29241812
rs13318432	3	30848144
rs9833342	3	31572212
rs6803174	3	32627651
rs13076741	3	34637136
rs9311121	3	35903067
rs2100989	3	36361352
rs13059004	3	38576241
rs2693476	3	40223639
rs9847688	3	42054115
rs2118749	3	45547261
rs9862388	3	46479320
rs4075082	3	48530086
rs13095652	3	51218877
rs13071976	3	52114950
rs11130344	3	53154955
rs11130440	3	54972675
rs9825091	3	56771066
rs4387990	3	58491423
rs212027	3	59985368
rs13087596	3	61027521
rs500262	3	62686561
rs853249	3	64252512
rs11709533	3	66622318
rs11128249	3	66962742
rs6794889	3	69962095
rs11128197	3	70966776
rs9880362	3	71164275
rs11721278	3	72676000
rs4677306	3	73714878
rs619188	3	74382911
rs13091632	3	76552272
rs13323053	3	77464975
rs6548616	3	79482265
rs9855636	3	81336492
rs1492886	3	81690176
rs2660769	3	87163186
rs9829078	3	88529063
rs13097583	3	96841977
rs16841279	3	100716162
rs13089177	3	102450738
rs870343	3	104656066
rs12489482	3	106062098
rs2895315	3	107876533
rs6782394	3	108881819
rs11714866	3	111550592
rs6414248	3	112365016
rs4145151	3	113885396
rs4831113	3	116790705
rs12695349	3	118639153
rs6795653	3	121093255
rs1256197	3	123886234
rs40305	3	124894279
rs569255	3	126408624
rs782451	3	128910158
rs9870719	3	129939750
rs12488457	3	131599386
rs2685188	3	132047881
rs3762673	3	133717676
rs9882128	3	135356601
rs9845457	3	137397166
rs188422	3	140717028
rs13080353	3	142358504
rs6765491	3	145319380
rs16855950	3	145974037
rs1495330	3	149498270
rs12633863	3	150694202
rs13099797	3	152147080
rs568925	3	154306535
rs9849733	3	158876955
rs9838950	3	160894296
rs7640348	3	161998164
rs1463944	3	162731958
rs6778359	3	165059666
rs1707713	3	166924289
rs9860578	3	169205018
rs9290364	3	170477876
rs9647366	3	172568418
rs1979735	3	173499983
rs11705889	3	174642281
rs7618555	3	176210666
rs2862398	3	177151528
rs1978396	3	179085854
rs1533700	3	181646575
rs17538643	3	182668998
rs6791884	3	184207100
rs6796172	3	185623405
rs2121752	3	187778998
rs9823203	3	188357335
rs1426266	3	189706790
rs710496	3	190182024
rs6788031	3	191859437
rs6444466	3	192072542
rs1525909	3	193549656
rs9858402	3	194076157
rs4078029	3	195413877
rs4311171	3	195429250
rs10933692	3	196234868
rs10804419	3	196289024
rs3889250	3	198242719
rs2567352	3	198697483
rs13149565	4	530025
rs11941528	4	1023685
rs13135667	4	1736865
rs3135159	4	2056847
rs1313768	4	3023815
rs13133066	4	3574266
rs6827536	4	3649289
rs4490411	4	4438352
rs9291151	4	4826038
rs10034967	4	5284844
rs11721811	4	5611167
rs10446499	4	5915191
rs6820509	4	6346651
rs10804984	4	6700002
rs13127069	4	7820393
rs9715724	4	8692596
rs11729979	4	8755006
rs2280205	4	9519021
rs6825164	4	12050929
rs758973	4	13148471
rs12640618	4	14122879
rs17478336	4	15634935
rs1970885	4	16934663
rs6834186	4	18330041
rs207365	4	18613958
rs6852952	4	21474073
rs1500458	4	21956017
rs16877243	4	25177016
rs17639483	4	26031605
rs11943592	4	26155765
rs13113982	4	26762816
rs6811604	4	29549192
rs2687427	4	32902261
rs7689126	4	34476295
rs13107020	4	36596321
rs10008492	4	38442115
rs7689954	4	40146151
rs10007810	4	41249121
rs16855942	4	43060349
rs6818623	4	45414987
rs309880	4	48018785
rs11133354	4	52673751
rs13114297	4	55803651
rs13123301	4	56951984
rs11725405	4	57998821
rs4143483	4	62606813
rs13107417	4	63032657
rs10518019	4	67642470
rs7689609	4	72302238
rs1383620	4	73825460
rs17247146	4	75996831
rs958617	4	78824393
rs1390738	4	79700602
rs10028057	4	81992938
rs13129469	4	84210553
rs2178603	4	85309773
rs385194	4	85528102
rs6814827	4	91559691
rs970694	4	92969417
rs4558831	4	94980574
rs11097473	4	96731269
rs1922856	4	97870616
rs6822279	4	99964728
rs7662047	4	103310753
rs7657799	4	105594872
rs2544429	4	106933447
rs4147477	4	109338539
rs13123618	4	110590316
rs12503758	4	114068491
rs11722041	4	115630733
rs13148562	4	117326131
rs11098426	4	119235280
rs6534244	4	122186773
rs13118956	4	124428635
rs11099027	4	131172431
rs11944858	4	131417597
rs13148282	4	136210619
rs1451115	4	137421339
rs1969231	4	139489462
rs13118868	4	141033688
rs336319	4	143228072
rs7692915	4	145873947
rs2163012	4	148487477
rs17614025	4	149029710
rs4696138	4	153738440
rs9996529	4	154690563
rs6812292	4	156138855
rs12648940	4	158816556
rs4690909	4	159848601
rs499957	4	160137684
rs11725741	4	162952260
rs17475275	4	165196130
rs6841926	4	165920129
rs6419311	4	167766412
rs7678260	4	169631270
rs1372894	4	171820993
rs12499757	4	173998491
rs11945461	4	175095075
rs13144028	4	177069158
rs6855957	4	177938638
rs2890001	4	179245279
rs13128907	4	179835659
rs13105244	4	180250197
rs2309119	4	181206027
rs2546275	4	181804265
rs11132117	4	183361927
rs7670420	4	183765123
rs1877288	4	184426451
rs17584810	4	185421132
rs983763	4	186218714
rs6817142	4	186677354
rs13129784	4	187638038
rs11726022	4	188407461
rs4861757	4	188943740
rs13141239	4	190130436
rs9998764	4	191039071
rs920980	5	949983
rs10071261	5	1066694
rs4975735	5	1883405
rs316598	5	2417626
rs1565807	5	3018167
rs11134011	5	3755207
rs2088900	5	4829191
rs7729391	5	4974842
rs12517097	5	6051415
rs7712952	5	6536942
rs12653627	5	8446159
rs1805972	5	9256914
rs1395097	5	10088169
rs13169284	5	10343037
rs6870539	5	10795747
rs7733427	5	11896303
rs13163249	5	12838191
rs10056415	5	14474026
rs32468	5	15139395
rs3849094	5	16380073
rs2840096	5	19774573
rs11953969	5	21088611
rs399805	5	22614188
rs11746007	5	23576715
rs9885001	5	24764906
rs463240	5	25880903
rs11739649	5	27095563
rs7727623	5	28248480
rs17593648	5	30638307
rs3828635	5	31488939
rs7714189	5	31786103
rs16891982	5	33987450
rs11740440	5	35136981
rs37218	5	36209656
rs292168	5	36842946
rs10941402	5	38759064
rs13171671	5	39259760
rs12659964	5	39707082
rs17213962	5	41903687
rs11740797	5	43055398
rs13173813	5	53614174
rs4865907	5	54350610
rs149489	5	55564572
rs6883485	5	57015013
rs10059859	5	59267064
rs4699986	5	61186197
rs1363953	5	64100699
rs34697	5	66334393
rs1387625	5	66864875
rs6449976	5	68162063
rs3923114	5	68362054
rs7717661	5	72773224
rs7700504	5	73347096
rs16872999	5	75235507
rs7712675	5	76174323
rs10074125	5	77661260
rs2290639	5	78703689
rs7719373	5	80823028
rs6895226	5	82150859
rs2541312	5	82854941
rs2937086	5	85840245
rs10942512	5	87245239
rs13168783	5	89256167
rs4510565	5	91791018
rs2731829	5	94808931
rs6556993	5	96972656
rs346849	5	100767939
rs861085	5	102946704
rs40465	5	104009625
rs4957571	5	108854377
rs13173738	5	110015127
rs247535	5	110920435
rs13159076	5	112639213
rs1567337	5	115542733
rs457106	5	118841139
rs1443985	5	119453406
rs2973133	5	119814152
rs10041728	5	121164880
rs10076327	5	122395246
rs6869617	5	124389487
rs13167871	5	127348024
rs6595948	5	129697436
rs32108	5	131068451
rs4426908	5	132050617
rs1393082	5	134734972
rs1076168	5	135998436
rs11242458	5	138688258
rs2740583	5	140540098
rs1917028	5	142106940
rs325275	5	143157073
rs7704574	5	145167305
rs1380014	5	146215915
rs4513684	5	147632278
rs4705411	5	149411218
rs6579807	5	150267038
rs17519935	5	152948024
rs286605	5	154423832
rs6556352	5	155404292
rs6880381	5	157028376
rs17057017	5	159062695
rs6556454	5	159182971
rs4551093	5	162585405
rs6881810	5	164136971
rs13162048	5	165480430
rs1353920	5	165588431
rs1349357	5	165837479
rs13182072	5	167249724
rs11134489	5	167526116
rs7723552	5	167801609
rs1863992	5	169142572
rs1702380	5	169618286
rs254874	5	171071294
rs194230	5	171145962
rs1107776	5	171955921
rs4868232	5	172332844
rs6874428	5	172607483
rs791384	5	173111290
rs2964043	5	173653142
rs904720	5	173690676
rs11749820	5	174610277
rs11745377	5	175073323
rs567442	5	176185891
rs6422347	5	177795689
rs6869589	5	178559215
rs10313	5	180615011
rs6909271	6	143379
rs9328070	6	179871
rs7761470	6	756952
rs10793858	6	961984
rs7772008	6	2825839
rs9502036	6	3591967
rs12198921	6	4003781
rs1040045	6	4692158
rs9405847	6	5503172
rs3024354	6	6237429
rs10900997	6	6813583
rs2842895	6	7051315
rs4351309	6	8862896
rs12662606	6	9041803
rs7744598	6	9467368
rs6456591	6	10751821
rs876828	6	12026421
rs2504853	6	12643097
rs857440	6	14814156
rs3806139	6	16688554
rs6459548	6	17590296
rs12208203	6	18925774
rs9348390	6	19767036
rs1008211	6	21460374
rs7768871	6	22217168
rs9393650	6	25705496
rs2328893	6	25878218
rs1150718	6	28364926
rs9257616	6	29288700
rs9469332	6	33142854
rs2499694	6	34151276
rs12525930	6	35547910
rs2270687	6	37526241
rs228188	6	38426351
rs10947815	6	39578137
rs9349180	6	41293452
rs9381174	6	42507052
rs2396002	6	43367990
rs7757763	6	44093820
rs6458511	6	46678742
rs1687128	6	47202077
rs760900	6	50904593
rs2076510	6	52251946
rs2608668	6	52758481
rs13212493	6	54602094
rs6925652	6	56220740
rs10944301	6	64810755
rs2245751	6	66492526
rs2818118	6	68387684
rs7746067	6	73416819
rs2788978	6	75000724
rs2451563	6	77170807
rs2504286	6	78406643
rs9343899	6	80098313
rs1180242	6	83982274
rs6938302	6	84802218
rs2610706	6	89419365
rs10502	6	90096389
rs9451379	6	91089764
rs958656	6	91222617
rs12527058	6	94714722
rs6905664	6	95700100
rs6930393	6	98225363
rs12204275	6	99245596
rs240770	6	101116921
rs12201549	6	103973643
rs9404598	6	105663207
rs1617445	6	105863763
rs11966261	6	106409967
rs4946846	6	108097121
rs4588711	6	108246045
rs7761436	6	110609524
rs11153279	6	111693959
rs11153475	6	114697145
rs1204797	6	116648240
rs2243379	6	117831155
rs12207914	6	119879751
rs10457414	6	121549398
rs7758282	6	123998256
rs1403942	6	124671705
rs6928347	6	125653457
rs573382	6	129079968
rs6569682	6	130776475
rs6937164	6	132737005
rs4507607	6	134451492
rs4895417	6	134974264
rs3734548	6	136550092
rs7775535	6	137884092
rs4543384	6	139671217
rs9376667	6	142372692
rs4896780	6	145559100
rs11155475	6	146914378
rs634753	6	147844986
rs11155629	6	149536602
rs17676204	6	150325505
rs11155751	6	151137072
rs2248861	6	151687262
rs3020328	6	152347198
rs3935973	6	153966274
rs6930928	6	156647248
rs9478712	6	156900176
rs2803358	6	158127916
rs2485360	6	159419736
rs9355903	6	161827882
rs9347594	6	162507882
rs2056907	6	162800484
rs6455889	6	163639867
rs6907523	6	164280647
rs484720	6	165868493
rs9347128	6	166794290
rs9355595	6	167154172
rs9366065	6	167187494
rs1871428	6	168408609
rs619095	6	168840725
rs926260	6	169535695
rs4716407	6	169974432
rs9460083	6	170381797
rs7789548	7	253116
rs2690256	7	1291648
rs11769469	7	2671792
rs7802165	7	3482441
rs4723277	7	3930101
rs7806588	7	4404019
rs10266401	7	4876509
rs11771172	7	5760746
rs7807841	7	6218983
rs3823831	7	8206962
rs1158992	7	8904109
rs10952147	7	9250639
rs7798735	7	10113102
rs2158373	7	11275313
rs10266833	7	14099499
rs7810554	7	15107715
rs213269	7	18464183
rs7783252	7	19934640
rs4140783	7	20907787
rs1474348	7	22734433
rs187985	7	23392757
rs968037	7	25273449
rs7788641	7	26087334
rs6950127	7	28094935
rs2391754	7	29369713
rs2391870	7	30507557
rs7795940	7	31019684
rs2700673	7	33623881
rs2718000	7	36097663
rs2717939	7	37326024
rs11768464	7	39939176
rs43213	7	41343108
rs273120	7	41448495
rs10264353	7	43287602
rs4724363	7	45146356
rs6977956	7	46350787
rs10237193	7	49807006
rs4947599	7	51506491
rs2193445	7	53491002
rs10046585	7	53889411
rs10241455	7	57244097
rs13227951	7	65850543
rs3113292	7	68173350
rs17520733	7	70287725
rs12699049	7	70630266
rs844685	7	71132562
rs6460065	7	73014103
rs239959	7	75408743
rs3091259	7	76667702
rs11767605	7	77914887
rs17151928	7	78540847
rs4732420	7	81538718
rs11970980	7	86548288
rs13226157	7	88305903
rs2040513	7	89763275
rs2540571	7	91044719
rs2027985	7	93183710
rs7799664	7	93845625
rs1524926	7	96212993
rs4646450	7	99104254
rs12537977	7	102326466
rs1858811	7	103466857
rs176473	7	105510472
rs11763780	7	107596902
rs4730483	7	110608966
rs10226544	7	112108604
rs7784156	7	116853954
rs2087348	7	118734747
rs2525743	7	120352500
rs11772595	7	122548427
rs10226528	7	125105723
rs4728090	7	127617350
rs12706935	7	129905747
rs7803075	7	130392606
rs4607549	7	130984889
rs6467475	7	132552341
rs11978861	7	136877680
rs10234581	7	137055321
rs10954631	7	138190166
rs2249070	7	138522885
rs4019265	7	142006756
rs6464595	7	143917966
rs344454	7	146032367
rs3801978	7	148391783
rs11762571	7	148660039
rs2727567	7	150937377
rs7809503	7	151104891
rs7796138	7	151119933
rs6464211	7	151504786
rs7799426	7	152360076
rs10232359	7	152942473
rs10952443	7	153011411
rs11760756	7	153752158
rs10237882	7	153797573
rs940842	7	154251473
rs893944	7	154503988
rs10949781	7	155411266
rs10262016	7	155604955
rs11763840	7	155864496
rs880940	7	156525410
rs6459744	7	156720062
rs6965948	7	156921787
rs2164219	7	157447724
rs4909055	7	157568104
rs2527180	7	158501177
rs11136555	8	273603
rs2701957	8	1032819
rs882119	8	1455875
rs11136524	8	2344124
rs4602918	8	2610476
rs2045638	8	2963312
rs1714757	8	4016921
rs10108270	8	4178201
rs11990769	8	5041230
rs1420831	8	5179262
rs12542460	8	6521374
rs2948286	8	8167570
rs4841153	8	9352456
rs12548393	8	10112783
rs13278753	8	11608386
rs289632	8	13347629
rs7812928	8	13809510
rs1523643	8	16833606
rs4921783	8	17444977
rs13277215	8	18680968
rs2631921	8	21121737
rs10788703	8	21531877
rs6558052	8	22329632
rs9644059	8	22775383
rs12544038	8	23163523
rs2979703	8	24791926
rs10097046	8	26395659
rs13262930	8	27422318
rs3735731	8	28283200
rs16876105	8	29858498
rs12156104	8	30727213
rs7835626	8	31966614
rs6987006	8	35923223
rs2980823	8	40268000
rs10090759	8	41149731
rs13278372	8	42301398
rs13256082	8	47063570
rs906657	8	51708579
rs13281202	8	54745702
rs13439780	8	56506740
rs10093056	8	58379985
rs6983167	8	60787751
rs12675558	8	62472735
rs6982872	8	65355691
rs10088592	8	67474082
rs10957390	8	68619951
rs2704035	8	70567501
rs2380607	8	70960963
rs1870649	8	71423539
rs12550268	8	73598648
rs269197	8	75779960
rs7825434	8	76123244
rs6472966	8	77421398
rs272592	8	81632259
rs12675727	8	84224114
rs12544346	8	86611868
rs11782646	8	89345194
rs1982785	8	91955689
rs13263145	8	95227322
rs10103791	8	96828102
rs7814637	8	98506760
rs13276678	8	99169562
rs16898901	8	102097272
rs10105774	8	102905789
rs9297330	8	104196644
rs2853138	8	105453351
rs10097411	8	106974726
rs6469211	8	109976702
rs7008113	8	111507831
rs10086743	8	114962251
rs800586	8	116883081
rs1879510	8	119742646
rs4871095	8	121768807
rs7844723	8	122977684
rs2948635	8	123693671
rs13264317	8	124923909
rs12542833	8	126146791
rs16901313	8	127415493
rs4870985	8	127925118
rs4733550	8	128832344
rs7839341	8	129476885
rs10956430	8	129600430
rs10956537	8	131640970
rs6988532	8	133426676
rs16904950	8	134638134
rs12156386	8	136709947
rs12680689	8	137412267
rs10096258	8	139673855
rs885725	8	140740035
rs1806949	8	142083713
rs13281277	8	142642656
rs13279588	8	144232668
rs4875051	8	144932865
rs2272662	8	145610534
rs11248217	8	146139664
rs3739593	9	474336
rs7021690	9	534642
rs10809101	9	1048914
rs10124991	9	2097674
rs7865808	9	2903620
rs1970534	9	3459357
rs12378782	9	4321717
rs184205	9	4666745
rs7040270	9	5377369
rs2183116	9	7221498
rs1415723	9	8610964
rs10756007	9	10178496
rs7873789	9	10607850
rs4237133	9	14141960
rs6474868	9	14868519
rs10962370	9	16295538
rs10962612	9	16794167
rs1885167	9	17504515
rs10963613	9	18460846
rs10963807	9	18847089
rs10811345	9	20317360
rs4977826	9	23117562
rs6475867	9	25809316
rs7851243	9	26142810
rs10757700	9	27941724
rs1981043	9	30469233
rs3849903	9	33308588
rs10758409	9	36859256
rs11793053	9	37403413
rs1467575	9	38412045
rs2993166	9	38511164
rs11263350	9	44841170
rs10908023	9	67656950
rs3793466	9	70871060
rs3858106	9	71787719
rs4436186	9	72323371
rs1935338	9	73228986
rs981197	9	75594651
rs10781354	9	78065202
rs3780293	9	79266067
rs10119969	9	80729397
rs3930538	9	83201020
rs7048179	9	83621578
rs11140746	9	86548484
rs913444	9	87051470
rs187136	9	88201435
rs7047753	9	90255057
rs2771079	9	92160486
rs6479389	9	93756263
rs7031949	9	96290251
rs958831	9	98112014
rs3176648	9	99496359
rs7470221	9	100717857
rs10820103	9	104054194
rs2777804	9	106611062
rs10816389	9	108311132
rs10115131	9	110183481
rs4978760	9	110700971
rs1170327	9	112587297
rs10982029	9	115814104
rs12236699	9	116318165
rs10739459	9	117909704
rs1412521	9	120952910
rs10739551	9	121963440
rs10115552	9	126314672
rs10987529	9	128777091
rs10988151	9	130712379
rs7023417	9	131048533
rs12005009	9	132745575
rs10793870	9	133332759
rs12552369	9	134622314
rs2789823	9	135759709
rs6537934	9	136651099
rs11103632	9	137046552
rs10858374	9	137279327
rs2297537	9	138684295
rs4422842	9	139897127
rs7912326	10	269191
rs1769236	10	724229
rs7904566	10	2337102
rs4881055	10	3043366
rs4242761	10	3797517
rs7093608	10	4069520
rs10752015	10	5536878
rs10508298	10	5997276
rs6602820	10	6636248
rs943451	10	6661779
rs7916433	10	7392642
rs2277227	10	7803427
rs12359510	10	9446646
rs7076367	10	10121306
rs201113	10	11088270
rs6602556	10	12082416
rs2399862	10	12784508
rs10796090	10	13618869
rs1983905	10	14167731
rs1326207	10	15206911
rs10796307	10	15589554
rs780829	10	16925664
rs359307	10	17382495
rs11014358	10	18794501
rs4406722	10	19941019
rs605715	10	21417872
rs1335826	10	24084471
rs10764559	10	25883899
rs2815558	10	28015186
rs796829	10	29153703
rs2482828	10	30500212
rs9416972	10	31815811
rs10827367	10	34756861
rs674623	10	35992984
rs158378	10	42439165
rs1889923	10	44326404
rs9421731	10	48043081
rs11101057	10	50120736
rs3011739	10	52104519
rs10761587	10	52319199
rs1733731	10	53909652
rs10825274	10	55640183
rs11004936	10	57065258
rs2184033	10	59493900
rs12357206	10	61460389
rs2251482	10	63035920
rs2393884	10	63900272
rs4529792	10	65612336
rs503677	10	69497018
rs9645501	10	70656772
rs4536103	10	71002210
rs1890418	10	72422284
rs11000419	10	74244696
rs2395130	10	76482866
rs1907342	10	77833774
rs2913116	10	79698947
rs983807	10	82507179
rs761736	10	83622183
rs7069367	10	84064956
rs2814347	10	87996724
rs942423	10	89313157
rs4934471	10	91061650
rs11186496	10	92950064
rs10786112	10	95293346
rs1270505	10	97343574
rs7896883	10	98777344
rs3829137	10	99500274
rs4442477	10	100239285
rs11190730	10	102611404
rs3014188	10	105235971
rs10884277	10	107994937
rs12778638	10	108972938
rs6584972	10	111891557
rs7908735	10	113962396
rs2788174	10	115053044
rs740485	10	116048644
rs1431479	10	118155869
rs1627405	10	118929733
rs7084970	10	119740403
rs10886472	10	121141502
rs10749372	10	122131177
rs2031649	10	122183158
rs10788248	10	123876579
rs6599662	10	124932796
rs4962306	10	127191641
rs1278375	10	127858807
rs2483852	10	128840131
rs10765176	10	129571474
rs7092905	10	130243753
rs10764825	10	130559927
rs10829745	10	132107356
rs1911999	10	132471324
rs4751337	10	132858012
rs7922380	10	134117274
rs6537597	10	134697420
rs9419004	10	134764512
rs4930098	11	1977531
rs10765903	11	2261078
rs800336	11	2429707
rs10834648	11	3601921
rs11030841	11	4055589
rs7129551	11	4544990
rs12798943	11	7398765
rs10734629	11	8143253
rs3794153	11	8708465
rs11022281	11	12275567
rs2054604	11	13222918
rs1722468	11	15586413
rs10832535	11	15931722
rs1125217	11	19076735
rs7107482	11	19524830
rs883018	11	21025930
rs7950230	11	21556154
rs10766955	11	22567061
rs2946788	11	23967106
rs1808034	11	24323915
rs1561937	11	25541756
rs9633856	11	26781568
rs1511516	11	29531953
rs537944	11	30434891
rs10767933	11	32358161
rs10836265	11	34594245
rs1885669	11	35976475
rs11033890	11	36945725
rs7122689	11	40658931
rs10837795	11	42219025
rs7117036	11	43696433
rs11606472	11	44669505
rs7130947	11	46958581
rs11040328	11	49295631
rs2510860	11	57988392
rs17615581	11	60023848
rs11231098	11	61996439
rs1123251	11	63674177
rs680273	11	64296211
rs604904	11	67040467
rs11602085	11	69266462
rs7117518	11	71957198
rs10898931	11	73066011
rs3098810	11	75386746
rs1914599	11	76329315
rs7927923	11	77657062
rs570333	11	78652934
rs10897660	11	80041655
rs10792531	11	80396560
rs7928811	11	83494130
rs11020716	11	88003289
rs4753384	11	91455991
rs2460051	11	93396885
rs483176	11	95261371
rs4754988	11	96684056
rs1216480	11	99917909
rs9787758	11	101530181
rs11606191	11	103184181
rs527709	11	105756724
rs2256083	11	107935834
rs1676536	11	109667640
rs4366518	11	112114391
rs4082224	11	113378907
rs1616116	11	115050181
rs10892064	11	116401763
rs3018383	11	117598569
rs12284449	11	119654055
rs10790451	11	121075730
rs3953233	11	121273503
rs10893032	11	122751364
rs493725	11	125985566
rs10893677	11	126778632
rs4492838	11	127995028
rs12276033	11	129308391
rs7103088	11	129514516
rs1793615	11	130593236
rs4936141	11	130984180
rs730253	11	131689604
rs6590706	11	132840116
rs11223503	11	132920585
rs10744557	12	203121
rs11062357	12	291655
rs7980065	12	1217347
rs12813682	12	1807249
rs2159410	12	2982990
rs4766030	12	3020435
rs10744614	12	3425163
rs2159602	12	5255640
rs7976699	12	6274251
rs11064432	12	6839002
rs11836971	12	7546545
rs11043394	12	8153839
rs10845179	12	10650756
rs2416791	12	11592755
rs17819115	12	11902787
rs719839	12	12711128
rs10772661	12	13408841
rs10846239	12	15907375
rs1490728	12	18926829
rs10841232	12	19494331
rs10841722	12	21057358
rs10842119	12	23148786
rs11047498	12	24601691
rs10842523	12	25330631
rs10842753	12	26588678
rs405394	12	28131707
rs1612581	12	30352893
rs326639	12	32289584
rs7978988	12	34288146
rs12372521	12	40528882
rs277202	12	42320397
rs7980297	12	43206832
rs7295471	12	45187126
rs1274726	12	47787665
rs17119778	12	49088637
rs582209	12	51213419
rs1683151	12	52232486
rs10783724	12	54033177
rs772262	12	54450001
rs11172254	12	56255005
rs10784352	12	61951777
rs7134682	12	64454418
rs6581752	12	66064018
rs10878751	12	66795130
rs6581899	12	68327140
rs3759171	12	70593883
rs10879723	12	72691303
rs7967984	12	74600665
rs1402317	12	76753496
rs1582398	12	78645682
rs9804729	12	83919018
rs10777084	12	86904225
rs2731232	12	89098242
rs1602182	12	90491659
rs10859541	12	92534318
rs2651974	12	93528284
rs4762638	12	94834770
rs11109108	12	96482239
rs4764737	12	99293804
rs7302755	12	100282274
rs4764949	12	102182226
rs11112724	12	104686246
rs919837	12	105031854
rs6539321	12	106256194
rs7138489	12	107847763
rs1001484	12	110021205
rs4767293	12	110947679
rs7967284	12	113907576
rs4766807	12	115785834
rs11068411	12	116125612
rs645510	12	116590816
rs10732607	12	118161952
rs1647256	12	120274270
rs11608811	12	122095009
rs1794973	12	123391545
rs325077	12	124388311
rs10847171	12	125546608
rs10847324	12	126354523
rs1560545	12	126870218
rs7961244	12	127087414
rs1193390	12	127380292
rs7959163	12	127705530
rs1388904	12	128635179
rs10773744	12	129196988
rs4759662	12	129420668
rs7137446	12	130559669
rs11246891	12	131050756
rs10870507	12	131846307
rs4769700	13	18996320
rs1041028	13	19621698
rs1335869	13	19803785
rs9509659	13	20822162
rs1885895	13	21545445
rs9510171	13	21858130
rs2940232	13	21923141
rs17456768	13	23569913
rs2862240	13	23791694
rs7995033	13	24729888
rs4770824	13	24858716
rs7337170	13	26481074
rs12428172	13	27543757
rs9319424	13	27745135
rs9579486	13	29282948
rs9579606	13	30041391
rs4943375	13	30883820
rs6561600	13	32329045
rs797228	13	32640433
rs7491397	13	33940419
rs7986120	13	36384665
rs9532117	13	37261047
rs9532261	13	38088137
rs12585552	13	38761053
rs9532380	13	38915752
rs9525462	13	40666690
rs12585672	13	42886611
rs9525913	13	43577234
rs7989172	13	45725642
rs4142746	13	46642937
rs7326934	13	47968513
rs9595997	13	48245204
rs797496	13	50168495
rs2897999	13	52344705
rs9591808	13	56790632
rs1622710	13	59004926
rs4581589	13	63243106
rs8000445	13	66272179
rs1157877	13	69651986
rs9542741	13	71213465
rs1330079	13	72778467
rs9543532	13	73599383
rs4883975	13	74058654
rs9530646	13	76871502
rs9545613	13	80672992
rs2796850	13	82819764
rs9546529	13	83312550
rs9523352	13	90986513
rs11618812	13	92847878
rs10508024	13	94489693
rs12868368	13	96659746
rs4772122	13	98139027
rs9557297	13	99224604
rs9518181	13	100285136
rs6491743	13	102859333
rs9582807	13	103578174
rs9301036	13	104953327
rs1477921	13	105816154
rs17367786	13	106733679
rs4772955	13	107597307
rs9514946	13	108383286
rs1010172	13	108644009
rs9555682	13	109739978
rs9522149	13	110625168
rs1183183	13	110934706
rs4907499	13	111827429
rs4907604	13	112990302
rs6602910	13	113564928
rs7995126	13	113821987
rs11625460	14	19603906
rs1760921	14	19887971
rs11621972	14	20057806
rs11156730	14	20407106
rs1243371	14	20744232
rs2204956	14	21654867
rs2295680	14	22444275
rs222674	14	23057830
rs12891162	14	23774311
rs12587726	14	26126164
rs10130544	14	28383020
rs9324119	14	28984516
rs2120134	14	31231954
rs10130628	14	31978299
rs8017417	14	32584021
rs1012023	14	33025960
rs4982164	14	33860100
rs3958	14	34140122
rs12890607	14	35403781
rs10131782	14	40420858
rs229726	14	44291080
rs11627056	14	46524736
rs1947393	14	49052346
rs11625012	14	50873839
rs1254579	14	51866596
rs12892252	14	53513874
rs11625167	14	53873913
rs2342853	14	55482237
rs1950993	14	57308440
rs219393	14	59555130
rs2246695	14	61077818
rs11848113	14	64436014
rs1299600	14	69443060
rs12880777	14	69944448
rs2239249	14	71867114
rs12432455	14	72228496
rs2302832	14	74207417
rs7157792	14	76422856
rs9972280	14	78314403
rs17638807	14	80944862
rs1198418	14	81997197
rs1384631	14	84357757
rs12882426	14	86507214
rs12587003	14	87843799
rs17717812	14	89087200
rs3825663	14	89499502
rs12896399	14	91843416
rs1614269	14	92573258
rs2224237	14	93789068
rs11625995	14	94032158
rs947116	14	94440079
rs1953254	14	95649188
rs1040608	14	96617882
rs234220	14	97109675
rs10129228	14	98066515
rs11160548	14	99315071
rs4905981	14	100151205
rs12882453	14	100936297
rs11623574	14	101632961
rs8003422	14	102391356
rs6644	14	104284388
rs3784230	14	104750100
rs11851910	14	106309854
rs7403035	15	18872928
rs4247069	15	19149205
rs9630492	15	19169986
rs7162834	15	19188816
rs3907163	15	19356154
rs7172729	15	20349908
rs12900552	15	20629298
rs12594643	15	21331250
rs2017497	15	21693632
rs17115143	15	22858975
rs2719913	15	23034030
rs11638520	15	23624616
rs11636988	15	24373907
rs3922613	15	25356426
rs1470608	15	25961716
rs937052	15	27192667
rs2140175	15	28000476
rs4365252	15	29629663
rs11071503	15	30122248
rs11633650	15	31251260
rs600637	15	32046126
rs1376785	15	32900002
rs12900262	15	33272681
rs8041147	15	35085650
rs8035530	15	36084358
rs4489979	15	36834731
rs17747633	15	38703529
rs12594483	15	40809278
rs735480	15	42939663
rs2463379	15	44022642
rs12594800	15	45751161
rs11637235	15	46420445
rs3794542	15	50228810
rs7495771	15	52128243
rs12910459	15	54785488
rs11071381	15	56508906
rs17269594	15	57404357
rs2217046	15	58159939
rs4309342	15	59384739
rs12909360	15	60801241
rs6494466	15	62295816
rs11629568	15	65269422
rs17308514	15	66100225
rs1551342	15	66873130
rs2415047	15	67675432
rs11633167	15	69966232
rs9806307	15	72468194
rs8026546	15	77715725
rs4778835	15	78700178
rs11638802	15	79829281
rs4362360	15	84741626
rs2570139	15	85395606
rs1461212	15	86367513
rs7164299	15	87380925
rs2074585	15	88810488
rs4506877	15	90061366
rs12594961	15	91787673
rs4350528	15	91964704
rs12902400	15	92402182
rs8028304	15	93671981
rs7183672	15	93902022
rs11632637	15	94617030
rs1021392	15	96280613
rs2063275	15	97411591
rs7172915	15	97833562
rs2622530	15	98390477
rs4461053	15	99219115
rs6650551	15	99444416
rs4965814	15	99631440
rs710080	16	69277
rs4984913	16	680467
rs2064289	16	1533646
rs1028590	16	1798070
rs17660212	16	2858293
rs10775349	16	4019824
rs12921187	16	4883020
rs7193032	16	5490765
rs11077123	16	6984789
rs4786164	16	7404493
rs8043628	16	7795274
rs6501118	16	8412379
rs12149023	16	9561854
rs1700818	16	10964770
rs1641882	16	12390290
rs7204918	16	12823080
rs7185370	16	13776850
rs8064077	16	15805508
rs9923864	16	17643727
rs11645375	16	19022343
rs7202651	16	19709515
rs4783432	16	21858916
rs2887481	16	23215416
rs11641592	16	24276350
rs10163281	16	25664633
rs1423076	16	26435032
rs1028135	16	27036169
rs12051243	16	27121959
rs257881	16	29227040
rs7187359	16	30610656
rs7193955	16	46680083
rs7193043	16	48144394
rs7199985	16	49446142
rs12928573	16	50499795
rs12708881	16	51468261
rs12931934	16	52536321
rs8063904	16	53707231
rs4523921	16	54214427
rs6499886	16	56171159
rs4785011	16	57562528
rs17258603	16	58175245
rs979277	16	59708608
rs6498910	16	62219139
rs1476126	16	63471153
rs1110471	16	64908094
rs8047159	16	66011135
rs11645585	16	69094337
rs12444204	16	72040453
rs7201030	16	75081293
rs4516239	16	77004103
rs12599398	16	77344287
rs11150219	16	78404774
rs11643733	16	79260477
rs1862819	16	80783067
rs9933085	16	80948085
rs17675094	16	81506589
rs8053934	16	82576092
rs8045409	16	83568981
rs12924223	16	83731333
rs434216	16	84484514
rs4843914	16	84795048
rs4843457	16	85372247
rs11646004	16	85946502
rs11076704	16	87305496
rs3785415	16	87788064
rs2086824	16	87998747
rs467357	16	88244898
rs7208188	17	113034
rs10871516	17	245185
rs12939584	17	797292
rs11651083	17	1048332
rs4790359	17	2578735
rs1079530	17	2719402
rs11657154	17	3293537
rs3760474	17	3767762
rs2641244	17	5081109
rs4796349	17	6583507
rs415704	17	6918418
rs3027279	17	7968318
rs422819	17	9496102
rs4791868	17	9638969
rs4791371	17	9665537
rs2285476	17	10482617
rs4792105	17	11052086
rs12150667	17	11801207
rs17641431	17	12947230
rs17605937	17	13743227
rs8077481	17	14437266
rs2323504	17	14822969
rs3785632	17	15886333
rs12945601	17	17594136
rs1043809	17	19180025
rs11867648	17	20852502
rs1564296	17	21654390
rs12051648	17	24033876
rs7216725	17	26297912
rs1443486	17	27616318
rs12941989	17	29453541
rs150518	17	29766733
rs3135998	17	30346435
rs916841	17	31501593
rs6503608	17	33835225
rs8592	17	34211591
rs2109219	17	36183722
rs2593595	17	38309771
rs228768	17	39547419
rs1105127	17	42322721
rs11079824	17	43946319
rs17637472	17	44816432
rs12452390	17	47111368
rs1117293	17	49032652
rs1160622	17	51078594
rs3914806	17	52159376
rs2270379	17	52711208
rs8079220	17	55671515
rs12601646	17	56936382
rs11652805	17	60417613
rs9915504	17	62220896
rs12938039	17	64732231
rs180050	17	65489124
rs17767358	17	67216898
rs720244	17	67643238
rs8068946	17	68224108
rs12450445	17	68287749
rs4789070	17	70006271
rs2125345	17	71293786
rs771722	17	72394995
rs4789501	17	73333546
rs3744802	17	74305195
rs11654023	17	74467863
rs1316453	17	74922454
rs11867550	17	75055343
rs9901767	17	76254451
rs10871489	17	76442588
rs7211288	17	76544134
rs2659030	17	76792569
rs4969485	17	77624969
rs4789763	17	77882573
rs2509430	18	77933
rs8084893	18	391069
rs568273	18	600157
rs7230605	18	1840820
rs1815791	18	2045036
rs7235479	18	2453095
rs4445969	18	3038871
rs439890	18	3710081
rs12373466	18	3880554
rs12185297	18	4572438
rs2874686	18	5397839
rs897351	18	6092146
rs7506385	18	6767282
rs569629	18	7319035
rs543759	18	7498561
rs12960805	18	7909707
rs1159030	18	8515306
rs12605172	18	10099439
rs507790	18	11514451
rs1249627	18	11818228
rs2867878	18	13360324
rs17631207	18	13983942
rs12457126	18	14909308
rs12607730	18	17766416
rs7243722	18	19997389
rs1785847	18	23878248
rs8090440	18	24350133
rs2155771	18	24818125
rs12457723	18	27981438
rs10432168	18	29566104
rs1941943	18	33348263
rs170073	18	35894254
rs650754	18	36803731
rs2612579	18	41224522
rs11082588	18	43244969
rs4940354	18	44099161
rs16949436	18	44312138
rs3892158	18	46454511
rs7233152	18	47379393
rs7238445	18	48035542
rs17090247	18	52399621
rs1217563	18	53242316
rs3786467	18	53289804
rs9964749	18	54506848
rs1942920	18	55790389
rs242710	18	56929659
rs6810	18	59149381
rs12968624	18	60165595
rs931288	18	61644410
rs17829806	18	63486217
rs481796	18	64227448
rs12968328	18	65400178
rs4891384	18	65775534
rs4393675	18	66401327
rs12959392	18	68648238
rs8094247	18	69156574
rs4544315	18	69562478
rs12456075	18	70584139
rs11663465	18	71590987
rs17059264	18	72198110
rs874299	18	73185272
rs11660988	18	73721649
rs8084678	18	73959643
rs8091347	18	75265373
rs483485	18	75631681
rs8083484	18	76103046
rs10412624	19	255526
rs10424182	19	382029
rs916904	19	614929
rs2279796	19	1010004
rs2285972	19	1309726
rs12460684	19	1624793
rs4807169	19	1871342
rs1618633	19	2772030
rs7507968	19	2840166
rs6510761	19	3516909
rs350822	19	4034560
rs7254884	19	4490081
rs1865028	19	5966066
rs6510895	19	6342847
rs331679	19	6799220
rs4804797	19	7705016
rs12986396	19	8073830
rs476874	19	8691825
rs8113531	19	9104893
rs7260166	19	9200399
rs399878	19	11295505
rs8108874	19	11658112
rs10416717	19	13382528
rs6511901	19	13888652
rs16980065	19	14854436
rs2107461	19	15956454
rs2633350	19	16669183
rs8106883	19	16950382
rs12972417	19	17386314
rs271624	19	18488953
rs12610078	19	23141809
rs919795	19	23495542
rs8111948	19	33517335
rs8110651	19	34219099
rs278183	19	36108342
rs10401918	19	36475058
rs8106013	19	38205621
rs8101550	19	38356508
rs1345656	19	40072184
rs4075613	19	43594939
rs36265	19	44554721
rs11083554	19	45558562
rs7260129	19	47118085
rs6509145	19	49336610
rs7255770	19	50531860
rs7251500	19	51263251
rs2341000	19	52774852
rs12608475	19	52961759
rs11671777	19	54116737
rs1879266	19	54681872
rs1991818	19	56176825
rs1875424	19	56475453
rs3745099	19	57593717
rs1650940	19	58199111
rs1293703	19	58834663
rs8103771	19	59059409
rs449207	19	59220238
rs369987	19	59440189
rs2532060	19	60306735
rs3810168	19	60588521
rs11673628	19	61314878
rs7245993	19	61523320
rs4801415	19	62174523
rs9749429	19	62917317
rs8109437	19	63644139
rs6055084	20	82476
rs6085469	20	629164
rs554362	20	850002
rs6056491	20	925164
rs2267913	20	1858898
rs6132532	20	2263543
rs857246	20	3039527
rs6052937	20	4783338
rs732007	20	5598318
rs236106	20	5908691
rs4815930	20	6626324
rs6085704	20	6805908
rs2179321	20	9319825
rs6056751	20	9540263
rs362988	20	10229370
rs993796	20	11047933
rs4814049	20	11894072
rs646814	20	12939536
rs6079378	20	14207426
rs1011643	20	15492065
rs6111221	20	16577423
rs6136139	20	17515184
rs6046024	20	19294184
rs6047244	20	21025903
rs169233	20	22281108
rs2424511	20	22991577
rs3761199	20	29526117
rs1022732	20	30615755
rs6120395	20	31915354
rs17724627	20	35809994
rs4812373	20	37360188
rs4142393	20	39511499
rs6029785	20	39776755
rs2071968	20	41597182
rs6031939	20	43092089
rs6130930	20	43844244
rs6018424	20	45420391
rs1016088	20	46437873
rs2281282	20	49008741
rs6021240	20	49538671
rs1883999	20	50643470
rs468211	20	51450645
rs2426515	20	52506124
rs11696476	20	53398771
rs4811651	20	54135335
rs3764719	20	55415985
rs11698339	20	56098218
rs259986	20	57229902
rs580897	20	58108837
rs6124077	20	59248415
rs2252268	20	59419864
rs747949	20	60397517
rs6089809	20	60993353
rs2822761	21	14838005
rs2178898	21	15062218
rs9977149	21	15936071
rs238973	21	16529104
rs2824064	21	17108456
rs2824449	21	17990075
rs1006689	21	18477820
rs2824992	21	18975764
rs2407582	21	20295772
rs2826217	21	20663933
rs4816927	21	24293541
rs9977512	21	24556659
rs2298369	21	25878152
rs2032257	21	26696741
rs754017	21	27660023
rs978298	21	28962227
rs363593	21	29936703
rs2832534	21	30306414
rs2833822	21	32726508
rs7282876	21	33672208
rs2834670	21	35202246
rs2075902	21	35449669
rs1888458	21	35898075
rs1009778	21	37190729
rs1209932	21	39082942
rs2837043	21	39773426
rs9980632	21	40721833
rs9983496	21	41508000
rs376350	21	41636158
rs220245	21	42332241
rs2269134	21	42960072
rs605781	21	43558435
rs9983763	21	43815006
rs7277269	21	44336784
rs235259	21	45085639
rs7277264	21	45254292
rs5747064	22	16197967
rs1296819	22	16456546
rs362249	22	16990110
rs7292006	22	17819540
rs165824	22	18339366
rs552823	22	19286906
rs5750526	22	20795544
rs8138979	22	22240746
rs6519520	22	23321895
rs5752014	22	23617889
rs7285549	22	24204580
rs134709	22	24833944
rs507915	22	26031012
rs9306441	22	26161461
rs5997314	22	26562383
rs9608698	22	27464559
rs5763779	22	28834652
rs470072	22	30593131
rs1056484	22	31238738
rs5998832	22	31991960
rs5999762	22	33929782
rs7286127	22	34828811
rs5756133	22	35023926
rs932327	22	36235119
rs735306	22	37589978
rs6001762	22	38825419
rs739016	22	42177723
rs133761	22	43224836
rs6007220	22	43405168
rs4823460	22	44098298
rs6007030	22	44209023
rs9626698	22	45972077
rs9615260	22	46821237
rs7284340	22	47225263
rs4824001	22	47703910
rs11912159	22	48183535
rs1033372	22	48249853
rs2236139	22	48662699
rs7285511	22	48853501
rs6644946	XY	1520998
rs211666	X	2812568
rs5983044	X	3076505
rs5961501	X	3656485
rs6530085	X	4282204
rs2128516	X	5772654
rs5989589	X	6502543
rs6638698	X	7493860
rs5933676	X	8589668
rs4448459	X	9108803
rs7062290	X	9787437
rs5979311	X	10363001
rs11796271	X	11811565
rs2407773	X	12343082
rs4830475	X	12641570
rs891701	X	13438316
rs5935917	X	15177303
rs3747295	X	17656165
rs5955724	X	19108961
rs5951703	X	22053302
rs5951586	X	22310127
rs5926178	X	22885306
rs4424438	X	24220306
rs1990398	X	27410921
rs17329344	X	29148027
rs1419850	X	29830466
rs5927534	X	30416664
rs10127360	X	31150947
rs6631456	X	31938578
rs808534	X	32526453
rs5971664	X	32771430
rs5972923	X	33565165
rs11095358	X	34685843
rs2336656	X	36001430
rs6609972	X	38251279
rs4076107	X	39824944
rs4827226	X	40456357
rs17310260	X	42308765
rs6609306	X	44251881
rs3747466	X	46984830
rs1264007	X	53450102
rs721003	X	54470877
rs7057795	X	66138622
rs17311899	X	70369369
rs4892391	X	74105593
rs1496207	X	78735885
rs5923253	X	84214243
rs5922484	X	86917982
rs2206685	X	87711318
rs10775941	X	92080424
rs17333070	X	93544987
rs2982104	X	94627287
rs318147	X	97039197
rs1221361	X	98883416
rs2798215	X	99847055
rs2752573	X	104420621
rs2499423	X	109046821
rs5985651	X	110963223
rs12847314	X	112003465
rs9724106	X	113370630
rs7880368	X	115450026
rs12851371	X	115978254
rs1218140	X	117308162
rs5957220	X	118726518
rs4630001	X	121374039
rs3761557	X	122143150
rs1292208	X	123274790
rs2843524	X	123523938
rs5910139	X	124034851
rs5978010	X	125178972
rs5932427	X	127367944
rs4275374	X	130062381
rs1908816	X	132808721
rs1129093	X	134248834
rs5931124	X	136212499
rs5907607	X	138549866
rs2485724	X	138795408
rs1324594	X	138980352
rs5907076	X	139750705
rs6528890	X	140569893
rs12389458	X	141521477
[truncated: 17 more rows]
