# Supplementary material for: Admixture mapping of end stage kidney disease genetic susceptibility using estimated mutual information ancestry informative markers
Source: BMC Med Genomics. 2010 Oct 18;3:47. doi: 10.1186/1755-8794-3-47 (PMC2975638; doi:10.1186/1755-8794-3-47)
Supplement: Additional file 2 — Directed enriched panel chromosome 22. Enrichment of the screening panel was applied to chromosome 22. All additional AIMs were chosen according to EMI algorithm. 39 additional AIMs were added. For the sub-analysis of the effect of ancestral LD markers which were 50 kB apart from each other or less were omitted from the analysis. In the status column 1 = AIMs from screening panel 2 = AIMs from directed enriched panel. 3 = AIMs from directed enriched panel which were omiited due to a distance of less than 50 kB from other markers. [file 1755-8794-3-47-S2.TXT]

SNP Name	Coordinate (physical)	Distance	Status
rs5747064	16197967		1
rs1296819	16456546	258579	1
rs424765	16860571	404025	2
rs362249	16990110	129539	1
rs5992372	17508994	518884	2
rs7292006	17819540	310546	1
rs5746770	17918666	99126	2
rs5748401	18052697	134031	2
rs165824	18339366	286669	1
rs552823	19286906	947540	1
rs2298432	20447743	1160837	2
rs5756839	20772293	324550	3
rs5750526	20795544	23251	1
rs4822427	22239502	1443958	3
rs8138979	22240746	1244	1
rs6519520	23321895	1081149	1
rs139676	23573319	251424	3
rs5752014	23617889	44570	1
rs7285549	24204580	586691	1
rs134700	24812226	607646	3
rs134709	24833944	21718	1
rs2213758	25645726	811782	2
rs507915	26031012	385286	1
rs9306441	26161461	130449	1
rs5997314	26562383	400922	1
rs9608698	27464559	902176	1
rs2301402	28558599	1094040	2
rs5763779	28834652	276053	1
rs470072	30593131	1758479	1
rs1894450	31232275	639144	3
rs1056484	31238738	6463	1
rs5998832	31991960	753222	1
rs4821145	32091799	99839	2
rs3752596	33915260	1823461	3
rs5999762	33929782	14522	1
rs7286127	34828811	899029	1
rs5756133	35023926	195115	1
rs2157257	35032838	8912	3
rs2076084	35243947	211109	2
rs4821667	36154581	910634	2
rs932327	36235119	80538	1
rs735306	37589978	1354859	1
rs12159761	37597141	7163	3
rs6001762	38825419	1228278	1
rs8135911	39139589	314170	2
rs2284080	40211825	1072236	2
rs9612037	42025266	1813441	2
rs739016	42177723	152457	1
rs4823209	42986345	808622	2
rs133761	43224836	238491	1
rs11913072	43340885	116049	2
rs6007220	43405168	64283	1
rs132017	43744897	339729	2
rs226511	44016391	271494	2
rs4823460	44098298	81907	1
rs6007030	44209023	110725	1
rs3859891	44824287	615264	2
rs3817874	45042775	218488	2
rs131930	45779429	736654	2
rs5767582	45921779	142350	2
rs9626698	45972077	50298	1
rs743827	46019936	47859	2
rs9615260	46821237	801301	1
rs5767064	46927533	106296	2
rs7284340	47225263	297730	1
rs133470	47265580	40317	3
rs4824001	47703910	438330	1
rs17179019	47825938	122028	2
rs1880008	47981998	156060	2
rs9616609	48114801	132803	2
rs11912159	48183535	68734	1
rs17001056	48226907	43372	3
rs4824055	48248879	21972	3
rs1033372	48249853	974	1
rs6009845	48438052	188199	2
rs4574208	48577599	139547	2
rs2236139	48662699	85100	1
rs7285511	48853501	190802	1
